# Supplementary material for: Calcium Release-Activated Calcium Modulator ORAI1-Sensitive Serine Dehydratase Regulates Fatty Acid-Induced CD4+ Th17/Treg Imbalance in Dairy Cows
Source: Animals (Basel). 2025 Jan 30;15(3):388. doi: 10.3390/ani15030388 (PMC11815743; doi:10.3390/ani15030388)
Supplement: Supplementary file 1 [file animals-15-00388-s001.zip]

Archive with 1 entries (1 files):
- animals-3355580-supplementary.pdf
